# Supplementary material for: Computational immunology in venom research: a systematic review of epitope prediction and validation approaches
Source: Brief Bioinform. 2025 Oct 3;26(5):bbaf519. doi: 10.1093/bib/bbaf519 (PMC12494218; doi:10.1093/bib/bbaf519)
Supplement: Table_S2_bbaf519 [file table_s2_bbaf519.xlsx]

## Sheet: Sheet1
Supplementary Table S2: The 20-item bias assessment checklist, with study-level scores
Question	Madrigal et al. 2017	Alvarenga et al. 2010	Kozlova et al. 2018	Li and Xiong et al. 2017	Hiu et al. 2023	Wagstaff et al.2006	Long et al. 2021	Machado-de-Ávila et al. 2014	Cao et al. 2016	Davydov et al. 2009	De Moura et al. 2011
Was the background and rationale clearly stated?	1	1	1	1	1	1	1	1	1	1	1
Were details of any data manipulation or filtering prior to the simulation explained ?	1	1	1	1	1	1	1	1	1	1	1
Were the criteria of inclusion stated ?	1	1	1	1	1	1	1	1	1	1	1
Were parameters of prediction tool stated ?	1	1	1	1	1	1	1	1	0	1	0
Were the molecule 3D results visually checked ?	1	1	1	NA	1	NA	1	1	NA	NA	1
How ligand selection was conducted ?	NA	NA	NA	NA	1	NA	NA	NA	NA	NA	1
Was ionization details mentionned ? the absence of pKa and pH data of the medium	NA	NA	NA	NA	1	NA	NA	NA	NA	NA	NA
Were the structures used generated by X-ray crystallography	NA	NA	NA	NA	1	NA	NA	NA	NA	NA	1
Were the parameters of docking simulation and od moleuclat modelling clearly stated?	NA	NA	NA	NA	1	NA	NA	NA	NA	NA	NA
Did they state the operating system and version and build number of commercial or open source software that the model is implemented in ?	1	1	1	1	1	1	1	1	1	1	1
Were the negative results reported ?	1	1	1	1	1	O	1	1	NA	1	1
Experimental Design Bias: Are the experimental conditions well-controlled and standardized ?	1	1	1	1	1	1	1	1	1	1	1
Were replication experiments performed?	1	1	1	0.5	1	1	1	0.5	1	0	1
How were the animals selected and randomized into different groups?	1	1	1	1	NA	1	0	0	0	0	0
Were all animals accounted for in the final analysis? How were dropouts handled? If animals were only used for serum extraction then NA	1	1	1	1	NA	1	1	1	1	NA	NA
Is there evidence of selective outcome reporting, were all results disclosed ?	1	1	1	1	1	1	1	1	1	1	1
Controls: Presence of positive and negative controls helps ensure that the measurement techniques are functioning correctly.	1	1	1	1	1	1	1	1	1	1	1
Precision and Accuracy Metrics: Look for reported metrics such as standard deviation, coefficient of variation, confidence intervals, and limits of detection.	1	1	1	0.5	1	1	1	1	1	1	1
Is Ethical statement regarding animal handing stated ?	1	0	1	1	NA	1	1	1	1	0	1
Are supplimantary materials available ?	NA	NA	1	1	1	1	1	NA	NA	NA	NA
